# Supplementary material for: Development of Thermally Stable Nanobodies for Detection and Neutralization of Staphylococcal Enterotoxin B
Source: Toxins (Basel). 2023 Jun 16;15(6):400. doi: 10.3390/toxins15060400 (PMC10301076; doi:10.3390/toxins15060400)
Supplement: Supplementary file 1 [file toxins-15-00400-s001.zip]

Archive with 1 entries (1 files):
- toxins-2406358-supplementary.pdf
